# Supplementary material for: Discrete-state models identify pathway specific B cell states across diseases and infections at single-cell resolution
Source: J Theor Biol. Author manuscript; Available in PMC 2024 Apr 26. (PMC11046450; doi:10.1016/j.jtbi.2024.111769)
Supplement: MMC5 [file NIHMS1977211-supplement-MMC5.csv]

	BC.HIF.1	BC.HIF.2	BC.HIF.3	BC.HIF.4
RBX1	1	1	1	1
ELOB	1	1	1	1
ELOC	1	1	1	1
VEGFA	1	1	0	0
VHL	1	1	1	1
ARNT	1	1	0	0
EP300	0	0	0	0
HIF1A	1	1	1	1
SLC2A1	1	1	0	0
MTOR	1	1	1	1
PDK1	1	1	0	0
GAPDH	1	1	0	0
PFKFB3	1	1	0	0
EPO	1	1	0	0
TF	1	1	0	0
TFRC	1	1	0	0
FLT1	1	1	0	0
EGF	0	0	0	0
SERPINE1	0	0	0	0
TEK	1	1	0	0
TIMP1	1	1	0	0
EDN1	1	1	0	0
NOS2	1	1	0	0
NOS3	1	1	0	0
HMOX1	1	1	0	0
NPPA	1	1	0	0
TLR4	1	1	0	1
IFNG	1	1	1	1
IL6	1	1	0	1
IL6R	1	1	0	1
STAT3	1	1	0	1
EIF4EBP1	0	1	0	1
EIF4E	1	1	1	1
BCL2	1	1	0	0
LTBR	1	1	0	0
RPS6	1	1	1	1
INS	0	0	0	0
IGF1	1	0	1	0
INSR	1	0	1	0
EGFR	1	0	1	0
IGF1R	1	0	1	0
ERBB2	1	0	1	0
PRKCA	0	1	0	1
PRKCB	1	1	1	1
PRKCG	0	0	0	0
PDHB	0	0	1	1
ANGPT1	1	1	0	0
ANGPT2	1	1	0	0
ANGPT4	1	1	0	0
RELA	1	1	1	1
NFKB1	1	1	1	1
IFNGR1	1	1	1	1
IFNGR2	1	1	1	1
MAP2K1	1	0	1	0
MAP2K2	1	0	1	0
CDKN1A	1	1	0	0
CDKN1B	1	1	0	0
EGLN2	1	1	1	1
EGLN3	1	1	1	1
EGLN1	1	1	1	1
CREBBP	0	0	0	0
PIK3CA	1	0	1	0
PIK3CB	1	0	1	0
PIK3CD	1	0	1	0
PIK3R1	1	0	1	0
PIK3R2	1	0	1	0
PIK3R3	1	0	1	0
AKT3	1	0	1	0
AKT1	1	0	1	0
AKT2	1	0	1	0
LDHAL6A	1	1	0	0
LDHA	1	1	1	1
LDHB	1	1	0	0
LDHC	1	1	0	0
LDHAL6B	1	1	0	0
PDHA1	0	0	1	1
PDHA2	0	0	1	1
CAMK2A	0	0	0	0
CAMK2B	0	0	0	0
CAMK2D	0	0	0	0
CAMK2G	0	0	0	0
HK1	1	1	0	0
HK2	1	1	0	0
HK3	1	1	0	0
HKDC1	1	1	0	0
PFKL	1	1	0	0
PFKM	1	1	0	0
PFKP	1	1	0	0
ALDOA	1	1	0	0
ALDOB	1	1	0	0
ALDOC	1	1	0	0
ENO1	1	1	0	0
ENO2	1	1	0	0
ENO3	1	1	0	0
ENO4	0	0	0	0
PGK1	1	1	0	0
PGK2	1	1	0	0
EIF4E1B	1	0	1	0
EIF4E2	1	1	1	1
RPS6KB1	1	1	1	1
RPS6KB2	1	1	1	1
MAPK1	1	0	1	0
MAPK3	1	0	1	0
MKNK2	1	0	1	0
MKNK1	0	0	0	0
