# Supplementary material for: Discrete-state models identify pathway specific B cell states across diseases and infections at single-cell resolution
Source: J Theor Biol. Author manuscript; Available in PMC 2024 Apr 26. (PMC11046450; doi:10.1016/j.jtbi.2024.111769)
Supplement: MMC7 [file NIHMS1977211-supplement-MMC7.csv]

	HIV.GG.2	HIV.GG.3	HIV.GG.4	HIV.GG.8	LC.GG.1	BC.GG.2	BC.GG.3	BC.GG.5	BC.GG.6	MSC.GG.2	MSC.GG.5	MSC.GG.6	SC.GG.4	SC.GG.5	SC.GG.6	SC.GG.10	SC.GG.12	SC.GG.13	SC.GG.14
ACSS1	0	0	0	0	0	0	0	0	0	0	0	0
ACSS2	0	0	0	0	0	0	0	0	0	0	0	0
ADH1A	0	0	0	0	0	0	0	0	0	0	0	0	0.0	0.0	0.0	1.0	1.0	0.0	0.0
ADH1B	0	0	0	0	0	0	0	0	0	0	0	0	0.0	0.0	0.0	1.0	1.0	0.0	0.0
ADH1C	0	0	0	0	0	0	0	0	0	0	0	0
ADH4	0	0	0	0	0	1	0	1	1	0	0	0	0.0	0.0	0.0	1.0	1.0	1.0	1.0
ADH5	0	0	0	0	0	0	0	0	0	0	0	0	0.0	0.0	0.0	1.0	1.0	0.0	0.0
ADH6	0	0	0	1	0	1	0	1	1	0	0	0	0.0	0.0	0.0	1.0	1.0	1.0	1.0
ADH7	0	0	0	0	0	0	0	0	0	0	0	0	0.0	0.0	0.0	1.0	1.0	0.0	0.0
ADPGK	0	0	0	0	0	0	0	0	0	0	1	0
AHR	0	0	0	1	0	1	0	1	1	0	0	0	0.0	0.0	0.0	1.0	1.0	1.0	1.0
AKR1A1	0	0	0	0	0	0	0	0	0	0	0	0	0.0	0.0	0.0	1.0	1.0	0.0	0.0
ALDH1B1	0	0	0	0	0	0	0	0	0	0	0	0	0.0	0.0	0.0	1.0	1.0	0.0	0.0
ALDH2	0	0	0	0	0	0	0	0	0	0	0	0
ALDH3A1	0	0	0	0	0	0	0	0	0	0	0	0
ALDH3A2	0	0	0	0	0	0	0	0	0	0	0	0
ALDH3B1	0	0	0	0	0	0	0	0	0	0	0	0	0.0	0.0	0.0	0.0	0.0	0.0	0.0
ALDH3B2	0	0	0	0	0	0	0	0	0	0	0	0	0.0	0.0	0.0	0.0	0.0	0.0	0.0
ALDH7A1	0	0	0	0	0	0	0	0	0	0	0	0	0.0	0.0	0.0	0.0	0.0	0.0	0.0
ALDH9A1	0	0	0	0	0	0	0	0	0	0	0	0	0.0	0.0	0.0	0.0	0.0	0.0	0.0
ALDOA	1	0	0	1	0	1	1	0	1	0	1	0
ALDOB	1	0	0	1	0	1	1	0	1	0	1	0	0.0	1.0	0.0	0.0	0.0	0.0	0.0
ALDOC	1	0	0	1	0	1	1	0	1	0	1	0
BPGM	0	1	1	1	0	1	1	1	1	0	1	1	0.0	0.0	1.0	1.0	1.0	1.0	1.0
DLAT	0	0	0	0	0	0	0	1	1	0	0	0	0.0	0.0	1.0	1.0	1.0	1.0	1.0
DLD	0	0	0	1	0	0	0	1	1	0	0	0	0.0	0.0	1.0	1.0	1.0	1.0	1.0
ENO1	0	1	1	1	0	1	1	1	1	0	1	1	0.0	0.0	1.0	1.0	1.0	1.0	1.0
ENO2	0	0	0	1	0	1	1	1	1	0	0	0	0.0	0.0	1.0	1.0	1.0	1.0	1.0
ENO3	0	1	1	1	0	0	0	1	1	0	1	1
ENO4	0	0	0	1	0	1	1	1	1	0	1	1	0.0	0.0	1.0	1.0	1.0	1.0	1.0
FBP1	0	0	1	1	0	1	1	1	0	0	0	1	1.0	0.0	1.0	1.0	1.0	1.0	0.0
FBP2	0	0	1	1	0	1	1	1	0	0	0	1	1.0	0.0	1.0	1.0	1.0	1.0	0.0
G6PC	0	0	0	0	0	0	0	0	0	0	0	0
G6PC2	0	0	0	0	0	0	0	0	0	0	0	0	0.0	0.0	0.0	1.0	0.0	0.0	0.0
G6PC3	0	0	0	1	0	0	0	0	0	0	0	0
GALM	0	0	0	0	1	1	1	1	0	0	0	0	1.0	1.0	1.0	1.0	1.0	1.0	1.0
GAPDH	1	0	1	1	0	1	1	1	1	0	1	1	1.0	1.0	1.0	1.0	1.0	1.0	0.0
GAPDHS	0	0	0	1	0	1	1	0	0	0	0	1
GCK	0	0	0	0	0	0	0	0	0	0	0	0	0.0	0.0	0.0	1.0	0.0	0.0	0.0
GPI	0	0	0	1	1	1	1	1	1	0	0	0
HK1	0	0	0	0	0	1	1	1	1	1	1	0	0.0	0.0	0.0	1.0	0.0	0.0	0.0
HK2	0	0	0	0	0	0	0	0	0	0	1	0	0.0	0.0	0.0	1.0	0.0	0.0	0.0
HK3	0	0	0	0	0	0	0	0	0	0	0	0	0.0	0.0	0.0	1.0	0.0	0.0	0.0
HKDC1	0	0	0	0	0	0	0	0	0	0	0	0	0.0	0.0	0.0	1.0	0.0	0.0	0.0
LDHA	0	0	0	0	0	0	0	1	1	0	0	0	0.0	0.0	1.0	1.0	1.0	1.0	1.0
LDHAL6A	0	0	0	0	0	0	0	1	1	0	0	0	0.0	0.0	1.0	1.0	1.0	1.0	1.0
LDHAL6B	0	0	0	0	0	0	0	1	1	0	0	0
LDHB	0	0	0	0	0	0	0	1	1	0	0	0	0.0	0.0	1.0	1.0	1.0	1.0	1.0
LDHC	0	0	0	0	0	0	0	1	1	0	0	0	0.0	0.0	1.0	1.0	1.0	1.0	1.0
MDH1	0	0	0	1	0	1	0	1	1	0	0	0	0.0	0.0	0.0	1.0	1.0	1.0	1.0
MDH2	0	0	0	1	0	1	0	1	1	0	0	0	0.0	0.0	0.0	1.0	1.0	1.0	1.0
MINPP1	0	1	1	1	0	1	1	1	1	0	1	1	0.0	0.0	1.0	1.0	1.0	1.0	1.0
PCK1	0	0	0	0	0	0	0	0	0	0	0	0
PCK2	0	0	0	1	0	0	0	1	1	0	0	0
PDC	0	0	0	0	0	0	0	0	0	0	0	0	0.0	0.0	0.0	0.0	0.0	0.0	0.0
PDHA1	0	0	0	0	0	0	0	1	1	0	0	0	0.0	0.0	1.0	1.0	1.0	1.0	1.0
PDHA2	0	0	0	0	0	0	0	0	0	0	0	0	0.0	0.0	0.0	0.0	0.0	0.0	0.0
PDHB	0	0	0	1	0	1	0	1	1	0	0	0	0.0	0.0	0.0	1.0	1.0	1.0	1.0
PFKL	0	0	1	1	0	1	1	1	0	0	0	1
PFKM	0	0	1	1	0	1	1	1	0	0	0	1	1.0	0.0	1.0	1.0	1.0	1.0	0.0
PFKP	0	0	1	1	0	1	1	1	0	0	0	1	1.0	0.0	1.0	1.0	1.0	1.0	0.0
PGAM1	0	1	1	1	0	1	1	1	1	0	1	1	0.0	0.0	1.0	1.0	1.0	1.0	1.0
PGAM2	0	0	0	1	0	1	1	1	1	0	1	1	0.0	0.0	1.0	1.0	1.0	1.0	1.0
PGAM4	0	0	0	1	0	1	1	1	1	0	1	1	0.0	0.0	1.0	1.0	1.0	1.0	1.0
PGK1	0	1	1	1	0	1	1	1	1	0	1	1	1.0	1.0	1.0	1.0	1.0	1.0	1.0
PGK2	0	0	0	1	0	1	1	1	1	0	0	0	0.0	0.0	0.0	0.0	0.0	0.0	0.0
PGM1	0	0	0	0	0	1	1	1	0	1	1	0	0.0	0.0	0.0	1.0	0.0	0.0	0.0
PGM2	0	0	0	0	0	1	1	1	0	0	0	0	0.0	0.0	0.0	0.0	0.0	0.0	0.0
PKLR	0	0	0	1	0	1	0	1	1	0	0	0	0.0	0.0	1.0	1.0	1.0	1.0	1.0
PKM	0	0	0	1	0	1	0	1	1	0	0	0
POR	0	0	0	1	0	1	0	1	1	0	0	0	0.0	0.0	1.0	1.0	1.0	1.0	1.0
TPI1	0	0	1	1	0	1	1	1	0	0	0	1	1.0	0.0	1.0	1.0	1.0	1.0	0.0
