# Supplementary material for: Discrete-state models identify pathway specific B cell states across diseases and infections at single-cell resolution
Source: J Theor Biol. Author manuscript; Available in PMC 2024 Apr 26. (PMC11046450; doi:10.1016/j.jtbi.2024.111769)
Supplement: MMC6 [file NIHMS1977211-supplement-MMC6.csv]

	HIV.CC.1	HIV.CC.2	LC.CC.1	BC.CC.1	BC.CC.2	MSC.CC.1	MSC.CC.2	MSC.CC.3	MSC.CC.4	SC.CC.1	SC.CC.2	SC.CC.3	SC.CC.5
ACLY	1	0	0	1	0	1	1	0	0
ACO1	1	0	0	1	0	1	0	1	0	1.0	1.0	1.0	0.0
ACO2	1	0	0	1	0	1	0	1	0
CS	1	0	0	1	0	1	1	0	0	1.0	1.0	1.0	0.0
DLAT	1	0	0	1	0	1	0	0	0	1.0	0.0	0.0	0.0
DLD	1	0	0	1	0	1	0	0	0	1.0	0.0	0.0	0.0
DLST	1	0	0	1	0	1	0	0	0
FH	1	0	0	1	0	1	0	0	0	1.0	1.0	1.0	0.0
IDH1	1	1	0	1	0	1	1	0	1	1.0	1.0	1.0	1.0
IDH2	0	1	0	1	1	0	1	0	1
IDH3A	0	0	0	1	0	1	1	0	0
IDH3B	1	0	0	1	1	1	1	1	0
IDH3G	1	0	0	1	1	0	0	1	0	1.0	1.0	1.0	1.0
MDH1	0	0	0	1	0	1	0	0	0	1.0	0.0	1.0	0.0
MDH2	1	0	0	1	0	0	0	0	0	1.0	1.0	1.0	0.0
OGDH	1	0	0	1	0	1	0	0	0	1.0	0.0	0.0	0.0
OGDHL	1	0	0	1	0	1	0	0	0	1.0	0.0	0.0	0.0
PC	1	0	0	1	0	1	1	0	0	1.0	0.0	1.0	0.0
PCK1	1	0	0	1	0	1	0	1	0
PCK2	0	0	0	0	0	0	0	0	0
PDHA1	1	0	0	1	0	1	0	1	0	1.0	1.0	1.0	0.0
PDHA2	1	0	0	1	0	1	0	0	0	0.0	0.0	0.0	0.0
PDHB	1	0	1	1	0	1	1	0	0	1.0	1.0	1.0	1.0
POR	1	0	0	1	0	1	0	1	0	1.0	1.0	1.0	0.0
SDHA	1	0	0	1	0	1	0	0	0	1.0	1.0	1.0	0.0
SDHB	1	0	0	1	0	1	0	0	0	1.0	1.0	1.0	0.0
SDHC	1	0	0	1	0	1	0	0	0	1.0	1.0	1.0	0.0
SDHD	1	0	0	1	0	1	0	0	0	1.0	1.0	1.0	0.0
SUCLA2	1	0	0	1	0	1	0	0	0
SUCLG1	1	0	0	1	0	1	0	0	0	1.0	1.0	1.0	0.0
SUCLG2	1	0	0	1	0	1	0	0	0	1.0	1.0	1.0	0.0
