# Supplementary material for: Discrete-state models identify pathway specific B cell states across diseases and infections at single-cell resolution
Source: J Theor Biol. Author manuscript; Available in PMC 2024 Apr 26. (PMC11046450; doi:10.1016/j.jtbi.2024.111769)
Supplement: MMC4 [file NIHMS1977211-supplement-MMC4.csv]

	HIV.RAC.1	HIV.RAC.3	LC.RAC.2	BC.RAC.2	BC.RAC.3	MSC.RAC.2	MSC.RAC.3
ABI2	1.0	1.0	1.0	0	0	0	0
ACTB	1.0	1.0	0.0	1	0	0	0
ACTG1	1.0	1.0	0.0	1	0	0	0
ACTN1	1.0	1.0	1.0	1	1	0	0
ACTN4	1.0	1.0	1.0	1	1	1	1
ACTR2	0.0	1.0	0.0	1	1	1	0
ACTR3	0.0	1.0	0.0	1	1	1	0
ACTR3B	0.0	1.0	0.0	0	0	1	0
ACTR3C	0.0	1.0	0.0	0	0	1	0
APC	0.0	0.0	0.0	1	0	0	0
APC2	0.0	0.0	0.0	0	0	0	0
ARAF	0.0	0.0	0.0	1	0	1	0
ARHGAP35	0.0	0.0	0.0	1	0	0	0
ARHGEF1	1.0	1.0	1.0	1	0	0	1
ARHGEF12	0.0	0.0	0.0	1	0	0	1
ARHGEF4	0.0	0.0	0.0	1	0	0	0
ARHGEF6	0.0	0.0	0.0	1	0	1	0
ARHGEF7	0.0	1.0	0.0	1	1	1	0
ARPC1A	0.0	1.0	0.0	1	1	1	0
ARPC1B	1.0	1.0	0.0	1	1	1	0
ARPC2	1.0	1.0	0.0	1	1	1	0
ARPC3	1.0	1.0	0.0	1	1	0	0
ARPC4	0.0	1.0	0.0	1	1	1	0
ARPC5	0.0	1.0	0.0	1	1	1	0
ARPC5L	0.0	1.0	0.0	1	1	0	0
BAIAP2	0.0	1.0	0.0	1	1	0	0
BCAR1	0.0	0.0	0.0	1	0	0	0
BDKRB1	0.0	0.0	0.0	0	0	0	0
BDKRB2	0.0	0.0	0.0	0	0	0	0
BRAF	0.0	0.0	0.0	1	0	1	0
BRK1	0.0	0.0	0.0	1	1	0	0
BUB1B	0.0	1.0	0.0	1	1	0	0
CDC42	0.0	0.0	0.0	0	0	0	0
CFL1	1.0	1.0	1.0	1	1	1	1
CFL2	1.0	1.0	0.0	1	1	0	0
CHRM1	0.0	0.0	0.0	0	0	0	0
CHRM2	0.0	0.0	0.0	0	0	0	0
CHRM3	0.0	0.0	0.0	0	0	0	0
CHRM4	0.0	0.0	0.0	0	0	0	0
CHRM5	0.0	0.0	0.0	0	0	0	0
CRK	0.0	0.0	0.0	1	0	0	0
CRKL	0.0	0.0	0.0	1	0	0	0
CXCL12	0.0	0.0	0.0	0	0	0	0
CXCR4	0.0	0.0	0.0	0	0	0	0
CYFIP1	1.0	1.0		0	0	0	0
CYFIP2	1.0	1.0	1.0	0	0	1	1
DIAPH1	1.0	1.0	1.0	1	1	1	1
DIAPH2	1.0	1.0	1.0	1	1	1	1
DIAPH3	0.0	0.0	0.0	0	0	0	0
DOCK1	0.0	0.0	0.0	1	0	0	0
EGF	0.0	0.0	0.0	0	0	0	0
EGFR	0.0	0.0	0.0	1	0	0	0
ENAH	0.0	1.0	0.0	1	1	0	0
EZR	1.0	1.0	1.0	1	1	1	1
F2	0.0	0.0	0.0	0	0	0	0
F2R	0.0	0.0	0.0	0	0	0	0
FGD1	0.0	0.0	0.0	0	0	0	0
FGD3	0.0	0.0	0.0	0	0	0	0
FGF1	0.0	0.0	0.0	0	0	0	0
FGF10	0.0	0.0	0.0	0	0	0	0
FGF16	0.0	0.0	0.0	0	0	0	0
FGF17	0.0	0.0	0.0	0	0	0	0
FGF18	0.0	0.0	0.0	0	0	0	0
FGF19	0.0	0.0	0.0	0	0	0	0
FGF2	0.0	0.0	0.0	0	0	0	0
FGF20	0.0	0.0	0.0	0	0	0	0
FGF21	0.0	0.0	0.0	0	0	0	0
FGF22	0.0	0.0	0.0	0	0	1	0
FGF23	0.0	0.0	0.0	0	0	0	0
FGF3	0.0	0.0	0.0	0	0	0	0
FGF4	0.0	0.0	0.0	0	0	0	0
FGF5	0.0	0.0	0.0	0	0	0	0
FGF6	0.0	0.0	0.0	0	0	0	0
FGF7	0.0	0.0	0.0	0	0	0	0
FGF8	0.0	0.0	0.0	0	0	0	0
FGF9	0.0	0.0	0.0	0	0	0	0
FGFR1	0.0	0.0	0.0	1	0	1	0
FGFR2	0.0	0.0	0.0	0	0	0	0
FGFR3	0.0	0.0	0.0	0	0	0	0
FGFR4	0.0	0.0	0.0	1	0	1	0
FN1	0.0	0.0	0.0	1	0	0	0
GIT1	0.0	1.0	0.0	1	1	1	0
GNA12	0.0	0.0	0.0	1	0	0	0
GNA13	0.0	0.0	0.0	1	0	0	0
GNG12	0.0	0.0	0.0	0	0	0	0
GSN	0.0	0.0	0.0	0	0	0	0
HRAS	0.0	0.0	0.0	1	0	1	0
INS	0.0	0.0	0.0	0	0	0	0
INSRR	0.0	0.0	0.0	0	0	0	0
IQGAP1	0.0	1.0	0.0	1	1	1	1
IQGAP2	0.0	1.0	0.0	1	1	1	1
IQGAP3	0.0	1.0	0.0	1	1	0	0
ITGA1	0.0	0.0	0.0	1	0	0	0
ITGA10	0.0	0.0	0.0	1	0	0	0
ITGA11	0.0	0.0	0.0	1	0	0	0
ITGA2	0.0	0.0	0.0	1	0	0	0
ITGA2B	0.0	0.0	0.0	1	0	0	0
ITGA3	0.0	0.0	0.0	1	0	0	0
ITGA4	0.0	0.0	0.0	1	0	0	0
ITGA5	0.0	0.0	0.0	1	0	0	0
ITGA6	0.0	0.0	0.0	1	0	0	0
ITGA7	0.0	0.0	0.0	1	0	0	0
ITGA8	0.0	0.0	0.0	1	0	0	0
ITGA9	0.0	0.0	0.0	1	0	0	0
ITGAD	0.0	0.0	0.0	1	0	0	0
ITGAE	0.0	0.0	0.0	1	0	0	0
ITGAL	0.0	0.0	0.0	1	0	0	0
ITGAM	0.0	0.0	0.0	1	0	0	0
ITGAV	0.0	0.0	0.0	1	0	0	0
ITGAX	0.0	0.0	0.0	1	0	0	0
ITGB1	0.0	0.0	0.0	1	0	0	0
ITGB2	0.0	0.0	0.0	1	0	0	0
ITGB3	0.0	0.0	0.0	1	0	0	0
ITGB4	0.0	0.0	0.0	1	0	0	0
ITGB5	0.0	0.0	0.0	1	0	0	0
ITGB6	0.0	0.0	0.0	1	0	0	0
ITGB7	0.0	0.0	0.0	1	0	0	0
ITGB8	0.0	0.0	0.0	1	0	0	0
KNG1	0.0	0.0	0.0	0	0	0	0
KRAS	0.0	0.0	0.0	1	0	1	0
LIMK1	1.0	1.0	1.0	1	1	1	1
LIMK2	1.0	1.0	1.0	1	1	1	1
LPAR1	0.0	0.0	0.0	0	0	0	0
LPAR2	0.0	0.0	0.0	1	0	0	0
LPAR4	0.0	0.0	0.0	0	0	0	0
LPAR5	0.0	0.0	0.0	0	0	0	0
MAP2K1	0.0	0.0	0.0	1	0	1	0
MAP2K2	0.0	0.0	0.0	1	0	1	0
MAPK1	0.0	0.0	0.0	1	0	1	0
MAPK3	0.0	0.0	0.0	1	0	1	0
MOS	0.0	0.0	0.0	1	0	1	0
MRAS	0.0	0.0	0.0	1	0	1	0
MSN	1.0	1.0	1.0	1	1	1	1
MYH10	0.0	0.0	0.0	0	0	0	0
MYH11	0.0	1.0	0.0	0	0	0	0
MYH14	0.0	0.0	0.0	0	0	0	0
MYH9	1.0	0.0	0.0	1	0	0	0
MYL10	1.0	1.0	1.0	1	1	1	1
MYL12A	1.0	1.0	1.0	1	1	1	1
MYL12B	1.0	1.0	1.0	1	1	1	1
MYL2	1.0	1.0	1.0	0	0	1	1
MYL5	1.0	1.0	0.0	0	0	1	1
MYL7	1.0	1.0	1.0	1	1	1	1
MYL9	1.0	1.0	1.0	0	0	1	1
MYLK	1.0	0.0	1.0	0	0	1	1
MYLK2	1.0	0.0	1.0	0	0	1	1
MYLK3	1.0	0.0	1.0	0	0	1	1
MYLK4	1.0	0.0	1.0	1	1	1	1
MYLPF	1.0	1.0	1.0	1	1	1	1
NCKAP1	1.0	1.0	1.0	0	0	0	0
NCKAP1L	1.0	1.0	1.0	0	0	0	0
NRAS	0.0	0.0	0.0	1	0	1	0
PAK1	0.0	1.0	0.0	1	1	0	0
PAK2	0.0	1.0	0.0	1	1	1	1
PAK3	0.0	1.0	0.0	1	1	0	0
PAK4	0.0	1.0	0.0	1	1	0	0
PAK5				0	0	0	0
PAK6	0.0	0.0	0.0	1	1	0	0
PDGFA	0.0	0.0	0.0	1	0	0	0
PDGFB	0.0	0.0	0.0	0	0	0	0
PDGFC	0.0	0.0	0.0	0	0	0	0
PDGFD	0.0	0.0	0.0	0	0	0	0
PDGFRA	0.0	0.0	0.0	0	0	0	0
PDGFRB	0.0	0.0	0.0	1	0	1	0
PFN1	1.0	1.0	1.0	1	1	1	1
PFN2	1.0	1.0	1.0	1	0	1	1
PFN3	1.0	1.0	1.0	1	0	1	1
PFN4	1.0	1.0	1.0	1	0	1	1
PIK3CA	0.0	0.0	0.0	1	1	1	0
PIK3CB	0.0	0.0	0.0	1	1	1	0
PIK3CD	0.0	0.0	0.0	1	1	1	0
PIK3R1	0.0	0.0	0.0	1	1	1	0
PIK3R2	0.0	0.0	0.0	1	1	1	0
PIK3R3	0.0	0.0	0.0	1	1	1	0
PIKFYVE	1.0	1.0	1.0	1	1	1	1
PIP4K2A	1.0	1.0	1.0	1	1	1	1
PIP4K2B	1.0	1.0		1	1	1	1
PIP4K2C	1.0	1.0	1.0	1	1	1	1
PIP5K1A	1.0	1.0	1.0	1	1	0	0
PIP5K1B	1.0	1.0	1.0	1	1	1	1
PIP5K1C	1.0	1.0	1.0	1	1	1	1
PPP1CA	0.0	0.0	0.0	0	0	0	0
PPP1CB	0.0	0.0	0.0	0	0	0	0
PPP1CC	0.0	0.0	0.0	0	0	0	0
PPP1R12A	0.0	0.0	0.0	0	0	0	0
PPP1R12B	0.0	0.0	0.0	0	0	0	0
PPP1R12C	0.0	0.0	0.0	0	0	0	0
PTK2	0.0	0.0	0.0	1	0	0	0
PXN	1.0	0.0	1.0	0	0	0	1
RAC1	0.0	0.0	0.0	1	1	1	0
RAC2	0.0	1.0	0.0	1	1	1	0
RAC3	0.0	0.0	0.0	1	1	0	0
RAF1	0.0	0.0	0.0	1	0	1	0
RDX	1.0	1.0	1.0	1	1	1	1
RHOA	1.0	1.0	1.0	1	1	1	1
ROCK1	1.0	1.0	1.0	1	1	1	1
ROCK2	1.0	1.0	1.0	1	1	1	1
RRAS	0.0	0.0	0.0	1	0	1	0
RRAS2	0.0	0.0	0.0	1	0	1	0
SCIN	0.0	0.0	0.0	0	0	0	0
SLC9A1	1.0	1.0	1.0	1	1	1	1
SOS1	0.0	0.0	0.0	1	0	1	0
SOS2	0.0	0.0	0.0	1	0	1	0
SPATA13	0.0	0.0	0.0	1	0	0	0
SRC	0.0	0.0	0.0	1	0	0	0
SSH1	0.0	0.0	0.0	1	0	0	0
SSH2	0.0	0.0	0.0	1	0	1	0
SSH3	0.0	0.0	0.0	0	0	0	0
TIAM1	0.0	0.0	0.0	0	0	0	0
TMSB4X	1.0	1.0	0.0	1	0	0	0
TMSB4Y	1.0	1.0	0.0	1	0	0	0
VAV1	0.0	1.0	0.0	0	0	0	0
VAV2	0.0	0.0	0.0	0	0	0	0
VAV3	0.0	0.0	0.0	1	1	0	0
VCL	1.0	1.0	1.0	1	1	0	0
WASF1	0.0	0.0	0.0	1	1	0	0
WASF2	0.0	1.0	0.0	1	1	0	0
WASL	0.0	0.0	0.0	0	0	0	0
