# Supplementary material for: Discrete-state models identify pathway specific B cell states across diseases and infections at single-cell resolution
Source: J Theor Biol. Author manuscript; Available in PMC 2024 Apr 26. (PMC11046450; doi:10.1016/j.jtbi.2024.111769)
Supplement: MMC3 [file NIHMS1977211-supplement-MMC3.csv]

	HIV.LTM.1	HIV.LTM.2	LC.LTM.1	BC.LTM.1	BC.LTM.2	BC.LTM.3	MSC.LTM.1	MSC.LTM.2	MSC.LTM.3
ACTB	1.0	0.0	1.0	1	1	1	1	1	1
ACTG1	1.0	0.0	1.0	1	1	1	1	1	1
AFDN				1	0	0	1	0	0
ARHGAP35	1.0	1.0	1.0	1	1	1	1	1	1
ARHGAP5	1.0	1.0	1.0	1	1	1	1	1	1
BCAR1	1.0	0.0	1.0	0	1	0	1	1	1
CD99	1.0	1.0	0.0	1	1	1	1	1	0
CD99L2	0.0	0.0	0.0	0	1	0	0	0	0
CDC42	1.0	0.0	0.0	1	1	0	1	0	1
CDH5	0.0	0.0	0.0	0	0	0	0	0	0
CLDN1	0.0	0.0	0.0	0	0	0	0	0	0
CLDN10	0.0	0.0	0.0	0	0	0	0	0	0
CLDN11	0.0	0.0	0.0	0	0	0	0	0	0
CLDN14	0.0	0.0	0.0	0	0	0	0	0	0
CLDN15	0.0	0.0	0.0	0	0	0	0	0	0
CLDN16	0.0	0.0	0.0	0	0	0	0	0	0
CLDN17	0.0	0.0	0.0	0	0	0	0	0	0
CLDN18	0.0	0.0	0.0	0	0	0	0	0	0
CLDN19	0.0	0.0	0.0	0	0	0	0	0	0
CLDN2	0.0	0.0	0.0	0	0	0	0	0	0
CLDN20	0.0	0.0	0.0	0	0	0	0	0	0
CLDN22	0.0	0.0	0.0	0	0	0	0	0	0
CLDN23	0.0	0.0	0.0	0	0	0	0	0	0
CLDN24	0.0	0.0	0.0	0	0	0	0	0	0
CLDN25	0.0	0.0	0.0	0	0	0	0	0	0
CLDN3	0.0	0.0	0.0	0	0	0	0	0	0
CLDN34				0	0	0	0	0	0
CLDN4	0.0	0.0	0.0	0	0	0	0	0	0
CLDN5	0.0	0.0	0.0	0	0	0	0	0	0
CLDN6	0.0	0.0	0.0	0	0	0	0	0	0
CLDN7	0.0	0.0	0.0	0	0	0	0	0	0
CLDN8	0.0	0.0	0.0	0	0	0	0	0	0
CLDN9	0.0	0.0	0.0	0	0	0	0	0	0
CTNNA1	1.0	0.0	1.0	1	1	1	1	1	1
CTNNA2	1.0	0.0	1.0	1	1	1	1	1	1
CTNNA3	1.0	0.0	1.0	1	1	1	1	1	1
CTNNB1	1.0	0.0	0.0	1	1	1	1	0	1
CTNND1	0.0	0.0	0.0	0	0	0	0	0	0
CXCL12	0.0	0.0	0.0	1	0	0	1	0	0
CXCR4	0.0	0.0	0.0	1	0	0	1	0	0
CYBA	1.0	0.0	0.0	1	1	0	1	0	1
CYBB	1.0	0.0	0.0	1	1	0	1	0	1
ESAM	0.0	0.0	0.0	0	0	0	0	0	0
EZR	0.0	0.0	0.0	0	1	0	0	0	0
F11R	1.0	0.0	0.0	0	0	0	1	0	1
GNAI1	0.0	0.0	0.0	1	0	0	1	0	0
GNAI2	0.0	0.0	0.0	1	0	0	1	0	0
GNAI3	0.0	0.0	0.0	1	0	0	1	0	0
ICAM1	0.0	0.0	0.0	0	1	0	0	0	0
ITGA4	0.0	0.0	0.0	1	0	0	1	0	0
ITGAL	1.0	0.0	0.0	1	1	0	1	0	1
ITGAM	0.0	0.0	0.0	1	0	0	1	0	0
ITGB1	0.0	0.0	0.0	1	0	0	1	0	0
ITGB2	1.0	0.0	0.0	1	1	0	1	0	1
ITK	0.0	0.0	0.0	1	0	0	1	0	0
JAM2	0.0	0.0	0.0	0	0	0	0	0	0
JAM3	0.0	0.0	0.0	0	0	0	0	0	0
MAPK11	1.0	0.0	0.0	1	1	0	1	0	1
MAPK12	1.0	0.0	0.0	1	1	0	1	0	1
MAPK13	1.0	0.0	0.0	1	1	0	1	0	1
MAPK14	1.0	0.0	0.0	1	1	0	1	0	1
MMP2	1.0	0.0	0.0	1	1	0	1	0	1
MMP9	1.0	0.0	0.0	1	1	0	1	0	1
MSN	0.0	0.0	0.0	0	1	0	0	0	0
MYL10	1.0	0.0	1.0	1	1	1	1	1	1
MYL12A	1.0	0.0	1.0	1	1	1	1	1	1
MYL12B	1.0	0.0	1.0	1	1	1	1	1	1
MYL2	1.0	0.0	1.0	1	1	1	1	1	1
MYL5	1.0	0.0	1.0	1	1	1	1	1	1
MYL7	1.0	0.0	1.0	1	1	1	1	1	1
MYL9	1.0	0.0	1.0	1	1	1	1	1	1
MYLPF	1.0	0.0	1.0	1	1	1	1	1	1
NCF1	1.0	0.0	0.0	1	1	0	1	0	1
NCF2	1.0	0.0	0.0	1	1	0	1	0	1
NCF4	1.0	0.0	0.0	1	1	0	1	0	1
OCLN	0.0	0.0	0.0	0	0	0	0	0	0
PECAM1	0.0	0.0		0	0	0	0	0	0
PIK3CA	0.0	0.0	0.0	1	0	0	1	0	0
PIK3CB	0.0	0.0	0.0	1	0	0	1	0	0
PIK3CD	0.0	0.0	0.0	1	0	0	1	0	0
PIK3R1	0.0	0.0	0.0	1	0	0	1	0	0
PIK3R2	0.0	0.0	0.0	1	0	0	1	0	0
PIK3R3	0.0	0.0	0.0	1	0	0	1	0	0
PLCG1	0.0	0.0	0.0	0	1	0	0	0	0
PLCG2	0.0	0.0	0.0	0	1	0	0	0	0
PRKCA	0.0	0.0	0.0	0	1	0	0	0	0
PRKCB	0.0	0.0	0.0	0	1	0	0	0	0
PRKCG	0.0	0.0	0.0	0	1	0	0	0	0
PTK2	1.0	0.0	1.0	0	1	0	1	1	1
PTK2B	1.0	0.0	0.0	1	1	0	1	0	1
PXN	1.0	0.0	1.0	0	1	0	1	1	1
RAC1	1.0	0.0	0.0	1	1	0	1	0	1
RAC2	1.0	0.0	0.0	1	1	0	1	0	1
RAP1A	0.0	0.0	0.0	1	0	0	1	0	0
RAP1B	0.0	0.0	0.0	1	0	0	1	0	0
RAPGEF3	0.0	0.0	0.0	1	0	0	1	0	0
RAPGEF4	0.0	0.0	0.0	1	0	0	1	0	0
RASSF5	0.0	0.0		1	0	0	1	0	0
RHOA	1.0	0.0	1.0	1	1	1	1	1	1
ROCK1	1.0	0.0	1.0	1	1	1	1	1	1
ROCK2	1.0	0.0	1.0	1	1	1	1	1	1
SIPA1	1.0	1.0	1.0	0	1	1	0	1	1
THY1	0.0	0.0	0.0	0	0	0	0	0	0
TXK	0.0	0.0	0.0	1	0	0	1	0	0
VAV1	1.0	0.0	0.0	1	1	0	1	0	1
VAV2	1.0	0.0	0.0	1	1	0	1	0	1
VAV3	1.0	0.0	0.0	1	1	0	1	0	1
VCAM1	0.0	0.0	0.0	0	1	0	0	0	0
